# Supplementary material for: Rapid analysis of composition and reactivity in cellulosic biomass feedstocks with near-infrared spectroscopy
Source: Biotechnol Biofuels. 2015 Mar 12;8:43. doi: 10.1186/s13068-015-0222-2 (PMC4381445; doi:10.1186/s13068-015-0222-2)
Supplement: Additional file 1: — Summary statistics for the PLS-2 calibration model for glucan, xylan, lignin, and ash content and external validation statistics using spectra from the Foss XDS. RMSEC describes the root-mean-square-error of the calibration model, while the RMSECV describes the cross-validated model. RMSECV values are higher than the primary methods of uncertainty, but closely resemble them. R 2 is the square of the correlation coefficient of the cross-validated model. This value is generally lower than for the calibration model but gives a better indication of the models performance. The slope and intercept describe the line of best fit for the cross-validated model. Twenty-five external validation samples were predicted using the nine factor calibration model for glucan, xylan, lignin, and ash. RMSEP describes the root-mean-square-error of prediction. These values are higher than the primary methods of uncertainty, but closely resemble them. R 2 is the square of the correlation coefficient of the externally validated set. The slope and intercept describe the line of best fit for the externally validated set. [file 13068_2015_222_MOESM1_ESM.csv]

Summary statistics for the PLS-2 calibration model for glucan, xylan, lignin, and ash content using Foss XDS spectra.
Constituent	Samples	Factors	RMSEC	RMSECV	R2	Slope	Intercept
Glucan	232	9	1.7	1.9	0.9	0.9	2.9
Xylan	232	9	1	1.2	0.88	0.9	2.3
Lignin	232	9	1.1	1.2	0.88	0.9	1.7
Ash	232	9	1.4	1.4	0.83	0.8	1.1
Summary statistics for the external validation of the PLS-2 calibration model for composition using Foss XDS spectra.
Constituent	Samples	Factors	RMSEP	R2	Slope	Intercept
Glucan	25	9	1.9	0.95	0.96	2.21
Xylan	25	9	0.73	0.94	0.93	1.38
Lignin	25	9	1.3	0.93	0.96	0.49
Ash	25	9	1.3	0.9	0.87	0.39
