# Supplementary material for: Rapid analysis of composition and reactivity in cellulosic biomass feedstocks with near-infrared spectroscopy
Source: Biotechnol Biofuels. 2015 Mar 12;8:43. doi: 10.1186/s13068-015-0222-2 (PMC4381445; doi:10.1186/s13068-015-0222-2)
Supplement: Additional file 4: — Summary statistics for calibration models for carbohydrate release and yield following pretreatment and enzymatic hydrolysis including external validation statistics using spectra from the Thermo FT-NIR SRC. GX.Release and GX.Yield describe PLS-1 model statistics, while G.Release and X.Release were combined for PLS-2 calibration. G.Yield and X.Yield were also combined for PLS-2 calibration. The “Factors” column lists the number of factors used to build the model. RMSEC describes the root-mean-square-error of the calibration model, while the RMSECV describes the cross-validated model. RMSECV values are higher than the primary methods of uncertainty. This is particularly true for the yield models because they reflect the accumulated uncertainty from composition, pretreatment, and enzymatic hydrolysis measurements. R 2 is the square of the correlation coefficient of the cross-validated model. This value is generally lower than for the calibration model but gives a better indication of the model’s performance. The slope and intercept describe the line of best fit for the cross-validated model. In the external validation table, GX.Release and GX.Yield describe PLS-1 model statistics while G.Release and X.Release were combined for PLS-2 calibration. The “Factors” column lists the number of factors used for prediction. RMSEP describes the root-mean-square-error of the prediction: the 18 validation samples predicted on the calibration model. These values are higher than the primary methods of uncertainty. This is particularly true for the yield models because they reflect the accumulated uncertainty from composition, pretreatment, and enzymatic hydrolysis. The slope and intercept describe the line of best fit for the externally validated set. [file 13068_2015_222_MOESM4_ESM.csv]

Summary statistics for calibration models for carbohydrate release and yield following pretreatment and enzymatic hydrolysis using spectra from the Thermo FT-NIR SRC.
Constituent	Samples	Factors	RMSEC	RMSECV	R2	Slope	Intercept
over.GX.R	166	9	0.03	0.03	0.76	0.79	0.08
over.G.R	167	11	0.02	0.03	0.78	0.81	0.05
over.X.R	167	11	0.01	0.01	0.82	0.84	0.02
over.GX.Y	164	8	0.05	0.06	0.83	0.83	0.11
over.G.Y	165	8	0.07	0.07	0.83	0.84	0.1
over.X.Y	165	8	0.05	0.06	0.69	0.72	0.18
Summary statistics for external validation of carbohydrate release and yield following pretreatment and enzymatic hydrolysis models using spectra from the Thermo FT-NIR SRC.
Constituent	Samples	Factors	RMSEP	R2	Slope	Intercept
over.GX.R	18	9	0.03	0.95	0.78	0.08
over.G.R	18	11	0.02	0.95	0.85	0.03
over.X.R	18	11	0.02	0.86	0.7	0.04
over.GX.Y	18	8	0.07	0.9	0.81	0.12
over.G.Y	18	8	0.09	0.87	0.83	0.11
over.X.Y	18	8	0.05	0.82	0.76	0.16
